# Supplementary material for: Assessment of Pyrogenic Response of Medical Devices and Biomaterials by the Monocyte Activation Test (MAT): A Systematic Review
Source: Int J Mol Sci. 2024 Jul 18;25(14):7844. doi: 10.3390/ijms25147844 (PMC11276646; doi:10.3390/ijms25147844)
Supplement: Supplementary file 1 [file ijms-25-07844-s001.zip]

Archive with 1 entries (1 files):
- ijms-3097765-supplementary.pdf
